# Supplementary material for: Jacalin-related lectin 45 (OsJRL45) isolated from ‘sea rice 86’ enhances rice salt tolerance at the seedling and reproductive stages
Source: BMC Plant Biol. 2023 Nov 9;23:553. doi: 10.1186/s12870-023-04533-z (PMC10634080; doi:10.1186/s12870-023-04533-z)
Supplement: Supplementary file 1 — Additional file 1: Supplementary Table 1. List of primers used in the study. Supplementary Table 2. List of salt-upregulated DEGs identified in KO. Supplementary Table 3. List of salt-downregulated DEGs identified in KO. Supplementary Table 4. The details of the plant materials. [file 12870_2023_4533_MOESM1_ESM.xls]

## Sheet: Supplementary Table 1
Supplementary Table 1. List of primers used in the study.
Name	Primer sequence (5'-3')
Plasmid Constructions and Mutation Detection
gRT1	GACGTGATCGCCATGGTGGgttttagagctagaaat
OsU6aT1	CCACCATGGCGATCACGTCCggcagccaagccagca
gRT2	GAAAGGGTTGCATCGTCGTgttttagagctagaaat
OsU6bT2	ACGACGATGCAACCCTTTCCaacacaagcggcagc
OsJRL45-J-1F	CGGTACCAATCTGGACTCCG
OsJRL45-J-1R	TGTTGCCGTTGTTGATGCTG
OsJRL45-J-2F	TCGGCGGATGAACAGGTG
OsJRL45-J-2R	AAATAAGACAAATGGTCAAACGTTG
1301-JRL45-F	tatgaccatgattacgaattcTTTCGCGTCCTATCCCCAC
1301-JRL45-R	acgacggccagtgccaagcttGGCGTTGGCGAATTCTTATTC
1390-JRL45-F	ttctgcactaggtacctgcagATGGGAAACTTCTCCGGTGC
1390-JRL45-R	cggggatccgtcgacctgcagGATTGGGCTAATGTAGACTCCGA
Hyg-F	ACGGTGTCGTCCATCACAGTTTGCC
Hyg-R	TTCCGGAAGTGCTTGACATTGGGGA
1300-JRL45-F	gagctcggtacccggggatccAAAGGAAATCGAGTGGATTAAGAGC
1300-JRL45-R	acgacggccagtgccaagcttCCGCTGCCATCACTGTATCC
qRT-PCR
OsJRL45-F	TGAACAGGTGACTTCGGTGG
OsJRL45-R	ATGGTCCGTATGTCTTGCCG
Actin-F	CAATGTGCCAGCTATGTATGTCGCC
Actin-R	TTCCCGTTCAGCAGTGGTAGTGAAG
Os10g0210500-F	ATGAACCTGCTTCCTTCCATCT
Os10g0210500-R	TGGTGCATTCCAGGATTGGT
Os06g0193200-F	CCCCCACACCTCGTAAACAG
Os06g0193200-R	ACATGCACGTGATCGGTAGG
Os08g0564300-F	TGACGATCCACCATGCAACA
Os08g0564300-R	AACAGCGTTCGAAAGCAACC
OsHAK8-F	ACCAGCACTAGTGAAAGTCCC
OsHAK8-R	TGTTGCAGTGTGCAGTGTTG
OsHAK9-F	AGATAGAGGACGCACCTGGG
OsHAK9-R	CATTCCATCACCTCGCATTCATT
CAX3-F	CCATGCATGTTTTGTGGTGGT
CAX3-R	ACAGTGTCCGTGGCATCAAT
G6PGH1-F	CAGAGAGACGTCCTGATCGC
G6PGH1-R	GCACCGCCTGCTTAAATAGC
WOX4-F	CTAGTGCAAGCTAGGGCGAA
WOX4-R	CCAGTCTCGCCACTGTTGAT
PIN2-F	TCAAACAGGCAGCACTTCCA
PIN2-R	TTCAGCAACCGTATGGACGAA

## Sheet: Supplementary Table 2
Supplementary Table 2. List of salt-upregulated DEGs identified in KO.
#ID	gene_name	FDR	log2FC
Oryza_sativa_newGene_6725	--	9.44001e-143	7.9481
Os02g0252400	RPBF	6.8261e-11	3.00336
Os01g0606166	Os01g0606166	7.77896e-11	3.00036
Os02g0253700	Os02g0253700	4.23982e-10	2.90152
Oryza_sativa_newGene_308	--	4.66446e-09	2.72023
Oryza_sativa_newGene_7169	--	1.32876e-08	2.70473
Os12g0408000	Os12g0408000	5.27143e-14	2.6494
Os01g0692400	Os01g0692400	2.33165e-08	2.63781
Os04g0339800	Os04g0339800	9.17786e-10	2.5493
Oryza_sativa_newGene_3638	--	8.21466e-06	2.28536
Os07g0241500	OsUGT710C2	7.50892e-07	2.19269
Os01g0356951	Os01g0356951	2.92741e-05	2.18835
Os01g0795000	RSP1	9.17786e-10	1.96242
Os01g0869750	Os01g0869750	5.32054e-05	1.91668
Os12g0554100	OsTBL34	3.38429e-07	1.84814
Os10g0345701	Os10g0345701	0.000717391	1.83251
Os01g0852800	Os01g0852800	0.000623321	1.81771
Os11g0275500	Os11g0275500	0.000208484	1.69204
Os04g0228400	OsEXP1	0.000318786	1.68602
Os01g0843800	OsLAC6	0.00283782	1.65345
Os10g0528900	OsGSTU14	0.0065491	1.62402
Os03g0233900	HB1	0.00823839	1.60647
Os09g0549300	Os09g0549300	0.0125426	1.60376
Os01g0908600	OsProT1	0.0138405	1.58643
Os01g0357200	Os01g0357200	0.0130572	1.56716
Os01g0382000	OsPR1b	0.0264667	1.50931
Oryza_sativa_newGene_2805	--	0.0151222	1.50681
Os06g0579100	Os06g0579100	0.0170503	1.49501
Os02g0640300	Os02g0640300	0.0328273	1.47139
Os04g0454200	Os04g0454200	0.00343372	1.47128
Os04g0223901	Os04g0223901	0.00394106	1.46634
Os07g0205900	Os07g0205900	0.00637102	1.44594
Os01g0813700	Os1bglu2	0.0392932	1.44456
Os07g0251900	Os07g0251900	0.0313572	1.42612
Os06g0564700	Os06g0564700	0.00115421	1.42522
Os01g0136100	Oshsp16.9A	6.08925e-05	1.42104
Os12g0628600	OsPR5	0.046248	1.38863
Oryza_sativa_newGene_2083	--	0.00429681	1.38282
Os07g0687100	Os07g0687100	0.0371194	1.37938
Os11g0530600	CHS*	0.042123	1.36915
Os06g0289900	UGT	0.00429681	1.35981
Os03g0832800	GPAT	0.0182477	1.33978
Os10g0486100	Os10g0486100	0.0424641	1.32896
Os08g0531100	Os08g0531100	0.0369124	1.31914
Os03g0367101	OsCYP75A11	0.0424641	1.29774
Os01g0257100	OsRALF-5	0.0495393	1.27411
Os04g0594100	OsMYB58/63	0.014627	1.27129
Os02g0228400	Os02g0228400	0.00429681	1.25866
Os04g0188433	Os04g0188433	0.0290561	1.25821
Os11g0214900	Os11g0214900	0.0290561	1.25245
Os11g0641500	OsLAC23	0.0279817	1.2487
Os01g0151500	Os01g0151500	0.042123	1.22179
Os04g0505000	Os04g0505000	0.0225605	1.21816
Os06g0483200	OsOSC6	0.00115421	1.21363
Oryza_sativa_newGene_6582	--	0.0232034	1.18892
Os08g0390100	Os08g0390100	0.039928	1.17795
Os05g0305200	Os05g0305200	0.00161743	1.17386
Os11g0116300	CHI	0.0112601	1.16544
Os03g0367150	Os03g0367150	0.00358635	1.16315
Os01g0601700	Os01g0601700	0.00307455	1.15672
Os01g0733500	RD22	0.0289656	1.14979
Os11g0180000	Os11g0180000	0.0306818	1.14783
Os09g0412300	Os09g0412300	0.0373796	1.13502
Os08g0238200	Os08g0238200	0.0232239	1.11109
Os12g0516000	Os12g0516000	0.0140169	1.10193
Os04g0167800	Os04g0167800	0.0328273	1.09189
Os05g0111300	OsMT2b	0.000367007	1.06614
Os01g0299300	GPAT	0.0211273	1.06504
Os09g0472200	OsABCG23	0.0170503	1.03828
Os02g0170100	Os02g0170100	0.0446748	1.0287
Os01g0764050	Os01g0764050	0.0279817	1.01569
Os05g0186300	OscytME2	0.0309827	1.00427

## Sheet: Supplementary Table 3
Supplementary Table 3. List of salt-downregulated DEGs identified in KO.
#ID	gene_name	FDR	log2FC
Os04g0583101	Os04g0583101	4.48684e-18	-3.70706
Os06g0212900	BIP3	1.82641e-11	-2.57969
Oryza_sativa_newGene_174	--	1.48444e-07	-2.53994
Os11g0308432	Os11g0308432	8.46691e-07	-1.9111
Os11g0214400	Os11g0214400	0.0145459	-1.57769
Os08g0434566	Os08g0434566	0.00462509	-1.54828
Os03g0219450	Os03g0219450	0.00106777	-1.49394
Oryza_sativa_newGene_4111	--	0.000285274	-1.48393
Os08g0100200	Os08g0100200	8.4969e-05	-1.47953
Os11g0308600	Os11g0308600	4.54637e-05	-1.47027
Os11g0649900	OsEXO70H1a	0.0264667	-1.46188
Os05g0486600	BARD1	0.000324816	-1.45853
Os11g0697350	Os11g0697350	0.0393892	-1.44001
Os07g0677350	Os07g0677350	0.02398	-1.41975
Os04g0175600	OsCOMTL5	0.0267941	-1.36741
Os10g0210500	OsUMAMIT15	0.00755847	-1.35671
Os04g0269100	Os04g0269100	0.00148017	-1.34595
Os03g0254200	Os03g0254200	0.0155424	-1.33538
Os11g0471300	Os11g0471300	0.0144331	-1.3197
Os01g0974701	Os01g0974701	4.61119e-05	-1.31238
Os02g0185400	Os02g0185400	0.0225851	-1.31188
Os03g0607800	Os03g0607800	0.00457491	-1.26753
Os09g0457100	OsABA8OX3	0.00866651	-1.26478
Os09g0478300	OsCslE6	0.0478554	-1.24016
Oryza_sativa_newGene_1315	--	0.049979	-1.22491
Oryza_sativa_newGene_3240	--	0.0345708	-1.1974
Oryza_sativa_newGene_5396	--	0.0132261	-1.18611
Os11g0631825	Os11g0631825	0.0126794	-1.17619
Oryza_sativa_newGene_3955	--	0.00351614	-1.1217
Os02g0756800	Os02g0756800	0.0341856	-1.09957
Os02g0555600	Os02g0555600	0.0138405	-1.09378
Os02g0142800	Os02g0142800	0.000125822	-1.07094
Os06g0230100	OsCslA3	0.00129668	-1.04626
Os08g0434632	OsCslA11	0.00429681	-1.03101
Os06g0542000	Os06g0542000	0.0313037	-1.03043
Os12g0559200	OsLOX11	0.00380333	-1.00769
Os08g0410266	OsFbox444	0.0328273	-1.00551
Os02g0297200	Os02g0297200	0.0379325	-1.00504

## Sheet: Supplementary Table 4
Supplementary Table 4. the details of the plant materials.
Material name	Abbreviation	Origin	Reported level of tolerance	characteristics
Nipponbare	Nip	Hunan Province Key Laboratory of Crop Sterile Germplasm Resource Innovation and Application, China	Moderate salt tolerance [36]	japonica rice
Sea rice 86	SR86	Rice germplasm resource platform of Hunan Rice Research Institute, China	tolerance [63-72]	indica rice
L6-23	L6-23	Hunan Province Key Laboratory of Crop Sterile Germplasm Resource Innovation and Application, China	intolerance	indica rice
